# Supplementary material for: Synthesis and Hydrogelation of Star-Shaped Graft Copolypetides with Asymmetric Topology
Source: Gels. 2022 Jun 9;8(6):366. doi: 10.3390/gels8060366 (PMC9223145; doi:10.3390/gels8060366)
Supplement: Supplementary file 1 [file gels-08-00366-s001.zip]

Archive with 1 entries (1 files):
- gels-1762761-supplementary.pdf
